# Supplementary material for: Enhancing the Properties of Polyvinyl Alcohol Films by Blending with Corn Stover-Derived Cellulose Nanocrystals and Beeswax
Source: Polymers (Basel). 2023 Nov 4;15(21):4321. doi: 10.3390/polym15214321 (PMC10648525; doi:10.3390/polym15214321)
Supplement: Supplementary file 1 [file polymers-15-04321-s001.zip]

Archive with 1 entries (1 files):
- polymers-2689267-supplementary.pdf
